# Supplementary material for: Tumour-specific phosphorylation of serine 419 drives alpha-enolase (ENO1) nuclear export in triple negative breast cancer progression
Source: Cell Biosci. 2024 Jun 7;14:74. doi: 10.1186/s13578-024-01249-x (PMC11157870; doi:10.1186/s13578-024-01249-x)
Supplement: Supplementary file 1 — Supplementary Material 1 [file 13578_2024_1249_MOESM1_ESM.xlsx]

## Sheet: Supp. Table 1
																	MCF10Ca1h miniTurbo-ENO1 DMSO 50uM biotin			MCF10Ca1h miniTurbo-ENO1 D4476 50uM biotin			MCF10Ca1h miniTurbo D4476 0uM biotin			MCF10Ca1h miniTurbo DMSO 50uM biotin			MCF10Ca1h miniTurbo D4476 50uM biotin			MCF10Ca1h miniTurbo-ENO1 D4476 0uM biotin
Protein IDs	Majority protein IDs	Protein names	Gene names	Peptides	Razor + unique peptides	Unique peptides	Sequence coverage [%]	Unique + razor sequence coverage [%]	Unique sequence coverage [%]	Mol. weight [kDa]	Score	Intensity	MS/MS count	Significant	(minus)log p-value	Difference	LFQ intensity 5_1	LFQ intensity 5_2	LFQ intensity 5_3	LFQ intensity 6_1	LFQ intensity 6_2	LFQ intensity 6_3	LFQ intensity 1_1	LFQ intensity 1_2	LFQ intensity 1_3	LFQ intensity 2_1	LFQ intensity 2_2	LFQ intensity 2_3	LFQ intensity 3_1	LFQ intensity 3_2	LFQ intensity 3_3	LFQ intensity 4_1	LFQ intensity 4_2	LFQ intensity 4_3
Q09666	Q09666	Neuroblast differentiation-associated protein AHNAK	AHNAK	222	222	222	61.6	61.6	61.6	629.09	323.31	23606000000	1809		0.329437	-0.54839	25.92	25.8277	25.7035	23.9077	25.8631	26.0352	24.6635	24.6692	24.661	26.3013	26.2922	26.1734	26.1654	25.9411	23.9626	25.126	25.7094	25.6002
P35579;REV__Q5T655;REV__Q9UKV3;P12883;P13535;Q9UKX3;Q9Y623;P13533;P12882;P11055;Q9UKX2;A7E2Y1	P35579	Myosin-9	MYH9	176	176	145	69.9	69.9	60.3	226.53	323.31	187680000000	2634	+	3.11228	-2.3548	29.5458	29.6418	29.4408	27.6736	27.0409	26.8495	27.6245	27.1394	27.0849	29.1812	29.3873	29.4647	28.4044	27.9654	28.8827	28.7565	27.9427	28.0611
Q15149;P58107	Q15149	Plectin	PLEC	104	104	103	28.4	28.4	28.3	531.78	323.31	1861900000	537		0.824922	-0.349483	22.7902	22.9691	22.4622	22.5781	22.1449	22.4501	22.2944	22.2666	22.8742	22.7963	22.7148	22.8101	22.6681	20.0152	21.034	22.6827	22.7103	22.7755
Q13085;REV__A6NMK8_REVERSED	Q13085	Acetyl-CoA carboxylase 1;Biotin carboxylase	ACACA	103	103	95	56.3	56.3	51.9	265.55	323.31	10433000000	805		0.337249	-1.3244	24.225	24.0834	24.2355	19.6158	24.5497	24.4052	25.8847	25.9901	25.7821	23.1804	23.244	22.8404	23.1459	22.3053	19.5515	25.5867	26.2669	26.1239
Q8IVF2	Q8IVF2	Protein AHNAK2	AHNAK2	85	85	85	35.5	35.5	35.5	616.62	323.31	2532700000	427		0.107859	-0.235849	23.7438	23.6372	23.467	21.809	24.175	24.1565	21.1295	20.3311	20.5442	23.6681	23.601	23.5063	23.7879	22.9596	19.9833	20.9969	23.0789	22.8725
P35580	P35580	Myosin-10	MYH10	85	62	58	46.4	37	35	229	323.31	2805300000	309		0	-5.34876	24.2859	24.2431	23.896	18.7929	NaN	NaN	20.3715	20.0329	20.8959	23.7362	23.9133	24.0862	21.8578	20.6398	23.2886	22.7202	21.8614	22.0354
P49327	P49327	Fatty acid synthase;[Acyl-carrier-protein] S-acetyltransferase;[Acyl-carrier-protein] S-malonyltransferase;3-oxoacyl-[acyl-carrier-protein] synthase;3-oxoacyl-[acyl-carrier-protein] reductase;3-hydroxyacyl-[acyl-carrier-protein] dehydratase;Enoyl-[acyl-carrier-protein] reductase;Oleoyl-[acyl-carrier-protein] hydrolase	FASN	57	57	57	32.7	32.7	32.7	273.42	323.31	1699400000	371		0.388191	0.21419	22.7399	22.7246	22.4888	22.4942	22.853	23.2486	21.7318	21.7542	22.5257	23.0378	23.0024	23.1323	22.7921	21.8095	21.7273	22.512	21.9628	22.296
P11498	P11498	Pyruvate carboxylase, mitochondrial	PC	55	55	55	59.6	59.6	59.6	129.63	323.31	27509000000	792		0.539916	0.355424	25.8303	25.7135	25.8245	25.5689	26.45	26.4156	27.3724	27.3867	27.2985	25.7953	25.8265	25.7389	26.3008	26.286	25.5839	26.7375	27.3204	27.1576
O00159	O00159	Unconventional myosin-Ic	MYO1C	39	39	38	44.7	44.7	44	121.68	323.31	1552400000	216	+	4.57834	-3.05091	23.9761	23.8543	23.7889	20.7552	21.0716	20.6399	21.2469	20.8597	20.8684	23.4785	23.5914	23.7148	21.985	20.6576	22.9751	23.5512	22.4394	22.2635
O43795	O43795	Unconventional myosin-Ib	MYO1B	36	36	33	38.7	38.7	35.4	131.98	323.31	2325300000	266	+	3.59304	-2.54726	24.3499	24.2404	24.2525	22.1391	21.4773	21.5846	22.1644	21.6211	22.0205	23.5605	23.8275	23.7423	22.7672	22.5357	23.546	23.8723	23.0077	23.0558
Q16666;Q6K0P9	Q16666	Gamma-interferon-inducible protein 16	IFI16	33	33	33	44.7	44.7	44.7	88.255	323.31	6474800000	375	+	4.19201	0.986818	24.8566	24.6946	24.8647	25.7685	25.7973	25.8106	23.4529	23.5623	23.7385	25.6667	25.8966	25.6515	26.3515	26.2291	26.3786	25.4145	26.028	25.9654
P08670;P17661;P41219;Q16352;P07196;P07197	P08670	Vimentin	VIM	29	29	26	63.3	63.3	59.4	53.651	323.31	2283600000	249		0.805089	-0.604452	24.7419	24.6076	24.4875	24.6225	23.4515	23.9496	23.0239	23.7646	23.6536	24.0555	23.8574	23.4996	23.8811	22.8052	21.8311	22.7692	23.4446	23.3928
Q96RQ3	Q96RQ3	Methylcrotonoyl-CoA carboxylase subunit alpha, mitochondrial	MCCC1	29	29	29	52.6	52.6	52.6	80.472	323.31	7341800000	348		0.0738122	0.0897363	24.6821	24.4844	24.6746	23.8651	25.2034	25.0417	26.0646	26.1222	25.9294	24.5715	24.5682	24.5254	24.9761	24.8801	23.9548	25.3789	26.0254	25.9893
P06733;P13929	P06733	Alpha-enolase	ENO1	28	28	25	70.3	70.3	61.8	47.168	323.31	8577500000	226		0.367054	0.169331	26.7416	26.7533	26.5249	26.4901	27.0618	26.9759	25.1749	25.1643	25.1283	22.2051	20.7724	22.5434	21.047	19.9304	20.3648	22.2542	21.3354	22.0752
P14618;P30613	P14618	Pyruvate kinase PKM	PKM	27	27	27	57.3	57.3	57.3	57.936	323.31	1295200000	197		0.944024	0.966108	22.8849	23.0944	22.3092	23.5635	23.1033	24.52	23.5613	23.1793	24.1229	23.1364	22.68	23.3491	23.5527	21.8165	23.0627	23.4225	23.4646	23.4011
P08238;Q58FF7	P08238	Heat shock protein HSP 90-beta	HSP90AB1	27	27	12	37.7	37.7	17.4	83.263	323.31	1746100000	227		0.428781	0.297827	23.4031	23.6039	22.9064	23.8623	23.181	23.7636	23.8499	23.5253	24.0969	23.8988	23.6793	24.0086	24.1786	23.4153	24.0132	24.028	23.6693	23.8983
Q9HCC0	Q9HCC0	Methylcrotonoyl-CoA carboxylase beta chain, mitochondrial	MCCC2	26	26	26	58.3	58.3	58.3	61.332	323.31	1047500000	147		0.0591268	0.0844679	22.4268	22.0316	21.9371	NaN	22.8123	21.6203	24.4451	23.7688	24.0082	21.4476	21.3486	20.4781	22.7397	20.5909	19.7539	23.7351	23.9471	24.5009
P60709;Q9BYX7	P60709	Actin, cytoplasmic 1;Actin, cytoplasmic 1, N-terminally processed	ACTB	25	25	1	73.3	73.3	4.5	41.736	323.31	85681000000	658	+	2.38506	-1.35306	29.4357	29.5732	29.3206	28.5142	27.7959	27.9604	28.2192	27.7452	27.9245	29.1915	29.3073	29.5056	28.601	28.321	28.8346	29.2534	28.5401	28.6367
P05783;CON__H-INV:HIT000015463;CON__Q92764;CON__Q497I4;Q92764	P05783	Keratin, type I cytoskeletal 18	KRT18	24	23	17	54.9	53.3	39.3	48.057	323.31	3321700000	214		0.469124	-0.37465	24.458	24.8234	24.5912	24.9071	23.934	23.9075	23.4218	24.0929	23.8598	23.8468	23.9037	23.4149	23.794	23.4276	22.8734	23.078	23.9472	23.5888
Q9UM54	Q9UM54	Unconventional myosin-VI	MYO6	24	24	24	25.6	25.6	25.6	149.69	323.31	398640000	99		0	-2.95402	21.8863	22.5613	21.8197	NaN	19.1351	NaN	19.6518	19.2829	19.8535	21.4814	22.19	22.1672	20.3412	19.9288	20.7991	19.0641	19.8173	19.8124
Q13751	Q13751	Laminin subunit beta-3	LAMB3	22	22	22	26.3	26.3	26.3	129.57	323.31	334970000	107		1.23887	0.848959	21.3056	21.2587	20.3321	21.8329	21.9001	21.7103	21.432	21.1086	21.2389	22.0851	21.8524	21.7137	21.457	20.5857	20.4859	21.1065	21.4636	22.0402
Q00839	Q00839	Heterogeneous nuclear ribonucleoprotein U	HNRNPU	21	21	21	30.5	30.5	30.5	90.583	323.31	1635100000	148		0.738575	-0.528514	23.9908	23.7636	23.1113	23.0236	22.7952	23.4614	23.4831	23.3752	23.5036	24.32	24.3558	24.2353	24.4052	22.6085	23.6061	23.801	24.3607	24.0865
P68371;A6NNZ2;CON__ENSEMBL:ENSBTAP00000025008;Q9H4B7	P68371	Tubulin beta-4B chain	TUBB4B	21	21	1	61.3	61.3	2.7	49.83	323.31	6735800000	326		1.58474	-0.375061	25.7353	25.5684	25.7719	25.171	25.302	25.4775	25.209	25.1625	25.1703	25.1352	25.16	25.2101	25.2145	25.1055	25.0175	25.2876	25.2333	25.3711
P07355;A6NMY6	P07355;A6NMY6	Annexin A2;Putative annexin A2-like protein	ANXA2;ANXA2P2	20	20	20	55.5	55.5	55.5	38.604	323.31	2249700000	212		0.853061	0.365906	23.8695	24.389	23.7739	24.3972	24.2701	24.4629	24.01	23.1592	23.9994	24.2823	24.2096	24.466	24.3003	23.8656	24.0851	23.972	23.5473	23.6616
P11142;P54652	P11142	Heat shock cognate 71 kDa protein	HSPA8	20	20	16	38.5	38.5	33.7	70.897	323.31	1631700000	181		1.17761	0.436379	23.5336	23.7457	23.567	23.9142	23.868	24.3733	23.439	23.3675	23.7846	23.8462	23.7948	23.7633	23.9102	23.5729	23.5092	23.301	23.4424	23.572
P68363;A6NHL2;Q9H853	P68363	Tubulin alpha-1B chain	TUBA1B	20	20	0	57.9	57.9	0	50.151	323.31	11328000000	255		1.44563	-0.452964	27.1328	27.1812	27.065	26.3947	26.7682	26.8571	27.015	26.8094	26.8801	26.8099	26.8757	26.9478	26.5543	26.4354	26.2445	26.7098	26.7871	26.8259
Q9BQE3	Q9BQE3	Tubulin alpha-1C chain	TUBA1C	19	2	1	52.8	6.7	3.8	49.895	323.31	456160000	31	+	2.70916	-1.2619	24.2959	24.2412	24.29	NaN	23.1754	22.8521	20.5235	19.2867	20.1013	22.2574	22.6049	22.6809	22.8947	23.0779	22.7728	NaN	23.6791	NaN
P25705	P25705	ATP synthase subunit alpha, mitochondrial	ATP5A1	17	17	17	39.2	39.2	39.2	59.75	323.31	2030000000	181		0.100874	-0.036375	23.8323	23.9626	23.9304	23.6393	24.0597	23.9172	24.2736	24.036	24.133	23.9338	24.0144	24.0281	23.8872	23.7048	23.8533	24.0274	24.0634	23.8662
P04083	P04083	Annexin A1	ANXA1	16	16	16	56.9	56.9	56.9	38.714	323.31	634940000	114		1.74725	0.572657	22.8685	22.5913	22.6111	23.4811	23.0774	23.2303	21.9554	20.5115	21.9683	23.0223	22.7928	23.0005	22.9257	22.4993	23.0996	21.7141	21.8951	21.7442
P68104;Q5VTE0;Q05639	P68104;Q5VTE0;Q05639	Elongation factor 1-alpha 1;Putative elongation factor 1-alpha-like 3;Elongation factor 1-alpha 2	EEF1A1;EEF1A1P5;EEF1A2	14	14	14	46.1	46.1	46.1	50.14	323.31	7050500000	207		0.803165	0.173072	25.4228	25.3449	25.4802	25.536	25.4638	25.7674	25.2019	25.562	25.7186	25.5835	25.3718	25.5632	25.6938	25.2013	25.4336	25.738	25.5841	25.7982
Q02878	Q02878	60S ribosomal protein L6	RPL6	14	14	14	43.1	43.1	43.1	32.728	323.31	1447900000	106		0.67587	0.26741	23.7521	23.5174	23.6861	23.5882	24.0859	24.0837	23.641	23.8571	23.5359	24.2418	24.3263	24.0836	24.4538	24.7243	24.3579	24.5216	24.1463	24.211
P61247	P61247	40S ribosomal protein S3a	RPS3A	13	13	13	50.8	50.8	50.8	29.945	323.31	1164500000	109		0.0143673	-0.0113659	23.7696	24.0361	23.5268	23.3388	23.9177	24.0419	23.5095	23.3149	23.5655	24.1858	24.16	24.2177	24.3123	24.0497	23.7479	24.0482	24.1842	24.2787
P61978	P61978	Heterogeneous nuclear ribonucleoprotein K	HNRNPK	13	13	13	37.6	37.6	37.6	50.976	323.31	639230000	101		0.197808	-0.0800438	22.6569	22.2652	22.3108	22.3479	22.4854	22.1595	21.7532	20.3211	22.245	23.2059	23.1629	23.0724	23.1075	23.4942	22.3037	22.7101	22.3055	22.6311
P63244	P63244	Guanine nucleotide-binding protein subunit beta-2-like 1;Guanine nucleotide-binding protein subunit beta-2-like 1, N-terminally processed	GNB2L1	12	12	12	52.7	52.7	52.7	35.076	323.31	801970000	122		1.96443	-0.453618	22.7146	22.7906	22.9274	22.3061	22.2527	22.513	22.591	22.5212	22.7225	22.6571	22.768	22.7297	22.7314	22.4802	22.3135	22.4589	22.6482	22.5911
P50991	P50991	T-complex protein 1 subunit delta	CCT4	12	12	12	29.9	29.9	29.9	57.924	323.31	316060000	65		0	-0.0556119	22.3941	22.0349	22.006	NaN	NaN	22.0894	21.6348	22.4567	21.6046	22.1106	22.0548	21.807	21.4453	21.9882	19.8054	NaN	21.9316	22.1216
P62241	P62241	40S ribosomal protein S8	RPS8	11	11	11	55.3	55.3	55.3	24.205	323.31	2357300000	133		0.000733805	-0.000375748	23.6983	23.6158	23.571	23.3299	23.8901	23.6639	23.3295	23.2931	23.4979	24.1907	24.1762	24.113	24.0777	24.0332	23.6321	23.7454	24.15	24.1017
P04406;O14556	P04406	Glyceraldehyde-3-phosphate dehydrogenase	GAPDH	10	10	10	45.1	45.1	45.1	36.053	323.31	532580000	57		0.582696	1.78609	NaN	23.2105	21.246	23.4111	NaN	24.6176	23.1991	22.3711	23.3913	22.5089	22.4032	22.979	23.4364	19.9484	22.5908	23.4726	22.5659	22.8592
P19105;O14950;P24844	P19105;O14950;P24844	Myosin regulatory light chain 12A;Myosin regulatory light chain 12B;Myosin regulatory light polypeptide 9	MYL12A;MYL12B;MYL9	9	9	9	62.6	62.6	62.6	19.794	323.31	4697600000	117	+	1.66941	-1.5658	26.3484	25.6081	26.1348	25.1843	24.2179	23.9918	24.9968	24.2618	24.1938	25.7139	25.8871	25.3719	25.265	24.6203	26.2584	25.9827	24.7137	25.2156
Q07020	Q07020	60S ribosomal protein L18	RPL18	7	7	7	35.1	35.1	35.1	21.634	323.31	1507400000	96		0.39611	0.223679	23.9888	23.6808	23.539	23.5635	24.1707	24.1454	23.6518	23.4566	23.5006	24.1311	24.291	24.1205	24.2555	24.2183	23.7658	23.9817	24.6546	24.2823
P62888	P62888	60S ribosomal protein L30	RPL30	4	4	4	47.8	47.8	47.8	12.784	323.31	1161600000	50		0.507917	0.275773	24.4831	24.0008	24.2597	24.1435	24.6599	24.7675	23.7782	23.8478	23.8115	25.0555	25.0402	24.6783	25.1113	25.073	20.309	23.8799	25.2597	25.0348
Q8N257;Q16778;P33778;P23527;P06899;Q6DRA6;Q6DN03	Q8N257;Q16778;P33778;P23527;P06899	Histone H2B type 3-B;Histone H2B type 2-E;Histone H2B type 1-B;Histone H2B type 1-O;Histone H2B type 1-J	HIST3H2BB;HIST2H2BE;HIST1H2BB;HIST1H2BO;HIST1H2BJ	4	4	1	35.7	35.7	7.9	13.908	323.31	2385700000	85		0.103295	0.0708923	25.7072	25.194	25.5372	25.9262	25.2693	25.4557	24.4174	24.9767	24.6266	24.9639	24.8727	24.2077	25.3642	25.1546	25.5997	24.9489	25.2221	25.1292
P11940;Q9H361;Q4VXU2;Q5JQF8;Q96DU9	P11940;Q9H361	Polyadenylate-binding protein 1;Polyadenylate-binding protein 3	PABPC1;PABPC3	13	13	9	23.9	23.9	14.8	70.67	322.23	446810000	89		0.735303	-0.329067	21.944	21.9765	22.3045	21.4873	22.0657	21.6847	22.2006	21.2561	21.6186	22.3981	22.4416	22.27	22.2262	22.4055	21.7131	NaN	21.9412	22.4816
P07437	P07437	Tubulin beta chain	TUBB	20	5	4	57.7	19.4	16	49.67	318.46	1800100000	73		0.732486	-0.40249	24.8145	24.5754	24.7212	23.8533	24.3665	24.6838	24.2102	24.1004	24.2942	24.7013	24.462	24.7478	24.512	24.2067	24.3539	25.0211	24.377	24.5631
P60660;P14649	P60660	Myosin light polypeptide 6	MYL6	9	9	9	55.6	55.6	55.6	16.93	314.45	1893300000	102		0.224005	-0.68155	24.4363	24.3352	23.9128	25.901	22.3194	22.4192	25.3848	23.2069	25.2736	23.8358	24.0469	23.8779	23.2295	23.0395	25.59	24.0628	23.1255	24.4275
P22626	P22626	Heterogeneous nuclear ribonucleoproteins A2/B1	HNRNPA2B1	11	11	11	32.3	32.3	32.3	37.429	308.55	625330000	98		0.971922	-0.520242	22.4843	22.2382	22.6403	NaN	21.7051	22.163	21.8483	20.0174	22.0603	22.8757	23.0439	22.9493	22.8818	22.6206	22.0002	22.1816	22.5265	22.3724
P26373	P26373	60S ribosomal protein L13	RPL13	6	6	6	25.6	25.6	25.6	24.261	297.26	687740000	60		0.378602	-0.165042	23.3438	23.0609	23.6643	23.0846	23.2156	23.2737	23.1294	23.5026	23.1779	23.5711	23.7959	23.6555	23.7114	23.8392	23.2772	23.5757	23.8683	23.7545
Q07065;Q9ULE0_REVERSED	Q07065	Cytoskeleton-associated protein 4	CKAP4	16	16	16	36.4	36.4	36.4	66.022	291.5	357510000	61		0	-0.103315	20.1117	NaN	NaN	NaN	NaN	20.0084	23.0765	23.043	23.1159	20.489	19.4908	19.6167	20.3254	19.0043	20.4461	22.9691	24.7108	23.5238
Q9Y4K1	Q9Y4K1	Absent in melanoma 1 protein	AIM1	22	22	22	17.5	17.5	17.5	188.67	274.7	235370000	57		0.0650086	-0.129012	22.614	21.6239	20.8793	NaN	21.8355	21.318	20.2859	19.6011	20.9615	21.834	22.4509	21.2694	21.3256	21.0037	19.2987	NaN	20.4789	20.6974
O00571;O15523	O00571;O15523	ATP-dependent RNA helicase DDX3X;ATP-dependent RNA helicase DDX3Y	DDX3X;DDX3Y	17	17	17	32.5	32.5	32.5	73.243	271.8	342330000	102		0.382066	-0.0964133	21.386	21.3195	21.1696	21.0315	21.3141	21.2402	20.1752	20.4742	21.1481	21.7543	21.8704	21.9183	21.3618	21.3749	21.2829	21.2245	21.3015	21.2761
P08708	P08708	40S ribosomal protein S17	RPS17	6	6	6	51.9	51.9	51.9	15.55	270.88	150990000	41		0	0.52458	21.2301	21.1052	21.3922	NaN	NaN	21.7671	21.5388	19.9558	21.3081	21.2302	20.9907	20.4892	21.5987	21.1683	19.9751	NaN	21.1072	21.5491
P12956	P12956	X-ray repair cross-complementing protein 6	XRCC6	22	22	22	44.7	44.7	44.7	69.842	260.14	807760000	153	+	3.02108	1.60461	21.3225	21.3676	20.9809	23.0837	22.7898	22.6114	21.5596	20.8185	21.3518	22.0401	21.8105	21.4996	23.1518	23.0729	24.3386	22.9068	22.9144	22.927
Q01844	Q01844	RNA-binding protein EWS	EWSR1	4	4	4	11	11	11	68.477	257.26	124140000	27		0	0.509266	NaN	21.1238	NaN	21.633	NaN	NaN	21.0774	19.5295	22.1017	21.597	21.1454	21.1098	21.507	20.6071	21.0194	NaN	21.644	NaN
Q02543	Q02543	60S ribosomal protein L18a	RPL18A	5	5	5	29.5	29.5	29.5	20.762	253.38	584220000	45		0	0.172471	23.5605	23.2307	23.3745	NaN	23.561	NaN	23.2245	23.1917	23.3392	23.7837	23.8457	23.6318	23.8789	20.222	20.527	NaN	24.1195	23.8561
Q99832	Q99832	T-complex protein 1 subunit eta	CCT7	10	10	10	25.8	25.8	25.8	59.366	243.22	252910000	54		0	-0.960517	22.3217	22.8788	22.272	NaN	NaN	21.5303	21.6227	21.9798	20.932	22.0424	21.98	22.2409	20.5739	20.2484	19.7894	22.1778	NaN	21.8295
P00450	P00450	Ceruloplasmin	CP	6	2	2	5.9	1.9	1.9	122.2	238.29	197510000	23		0	1.27813	22.0309	NaN	NaN	23.539	23.2626	23.1257	23.2274	23.0418	23.5207	19.1062	20.3286	20.1172	19.5452	20.308	19.0319	NaN	NaN	22.8466
Q14498;Q86U06	Q14498	RNA-binding protein 39	RBM39	9	9	9	24.7	24.7	24.7	59.379	237.97	493630000	95	+	2.07833	0.878122	22.0853	21.7367	21.8517	23.0037	22.8125	22.492	22.5773	22.9357	22.7102	22.3358	22.2462	21.9955	22.2964	22.6205	22.2578	21.8858	22.8673	22.5683
P50914	P50914	60S ribosomal protein L14	RPL14	5	5	5	24.2	24.2	24.2	23.432	235.63	558500000	45		0.0241064	-0.0182031	23.6708	23.2966	23.0112	23.0097	23.5805	23.3337	23.4061	20.7918	22.9157	23.7127	23.4125	23.6974	23.4278	23.527	23.2079	23.5638	23.3911	23.6199
P31943;P55795	P31943	Heterogeneous nuclear ribonucleoprotein H;Heterogeneous nuclear ribonucleoprotein H, N-terminally processed	HNRNPH1	7	7	5	24.9	24.9	18.9	49.229	234.1	393580000	40		0	-0.401912	23.1228	23.2397	23.3719	22.8429	NaN	NaN	19.547	20.7186	23.3556	23.3239	23.2356	23.1254	23.0398	20.1026	23.3648	23.449	NaN	23.1845
P30050	P30050	60S ribosomal protein L12	RPL12	5	5	5	45.5	45.5	45.5	17.818	228.05	916820000	74		0.109974	-0.0801328	23.2816	23.3148	22.895	22.6307	23.3195	23.3009	23.0718	23.2738	23.2638	23.6516	23.6915	23.8039	23.5883	23.4037	23.01	23.2482	23.4169	23.4161
P50990	P50990	T-complex protein 1 subunit theta	CCT8	20	20	20	42.2	42.2	42.2	59.62	224.97	960360000	158		0.829238	-1.26005	22.8932	23.1583	22.7289	20.2936	22.1876	22.5192	20.6755	21.3774	20.1482	23.2032	23.4744	23.1347	22.3949	20.4584	18.9455	19.8769	21.965	21.9705
P09651;Q32P51;A0A2R8Y4L2	P09651;Q32P51;A0A2R8Y4L2	Heterogeneous nuclear ribonucleoprotein A1;Heterogeneous nuclear ribonucleoprotein A1, N-terminally processed;Heterogeneous nuclear ribonucleoprotein A1-like 2	HNRNPA1;HNRNPA1L2	15	15	15	43.5	43.5	43.5	38.746	220.14	1215100000	126		0.21471	-0.107935	22.9935	22.9089	22.8691	22.5075	23.1678	22.7725	22.7379	22.4851	22.6253	23.8119	24.1104	23.5879	23.6288	23.4028	22.9798	23.0056	22.7926	23.0893
P78371	P78371	T-complex protein 1 subunit beta	CCT2	13	13	13	35.1	35.1	35.1	57.488	219.5	498190000	93		1.21937	-0.610782	22.6124	23.013	22.4919	NaN	22.0396	22.1503	22.6818	22.3378	22.5867	22.6037	22.2975	22.3694	21.5839	20.5528	19.5332	22.8328	22.3413	22.4151
P17987	P17987	T-complex protein 1 subunit alpha	TCP1	13	13	13	32.9	32.9	32.9	60.343	216.41	385420000	86		0.924402	-0.66265	22.0389	22.3428	21.5523	NaN	21.4135	21.2172	22.2859	21.7432	21.6941	22.0021	21.9524	22.3576	21.4681	20.1059	20.1615	21.8214	21.6225	21.9132
Q99878;Q96KK5;Q9BTM1;Q16777;Q6FI13;P20671;P0C0S8	Q99878;Q96KK5;Q9BTM1;Q16777;Q6FI13;P20671;P0C0S8	Histone H2A type 1-J;Histone H2A type 1-H;Histone H2A.J;Histone H2A type 2-C;Histone H2A type 2-A;Histone H2A type 1-D;Histone H2A type 1	HIST1H2AJ;HIST1H2AH;H2AFJ;HIST2H2AC;HIST2H2AA3;HIST1H2AD;HIST1H2AG	4	4	1	35.9	35.9	8.6	13.936	215.04	7975800000	63		0.531187	0.242703	27.3993	27.5057	27.6649	28.0817	27.4382	27.7781	25.853	26.8523	26.38	26.7984	26.6399	26.2635	27.3168	27.4908	27.4481	26.6795	27.3416	27.0914
P46782	P46782	40S ribosomal protein S5;40S ribosomal protein S5, N-terminally processed	RPS5	5	5	5	22.5	22.5	22.5	22.876	211.8	400440000	57		0.999864	0.39971	22.4713	22.1837	22.7287	23.0378	22.6847	22.8603	23.0502	19.6092	22.6487	22.8453	22.9893	22.4716	22.8204	23.2116	19.5907	22.2082	22.841	22.666
Q14204	Q14204	Cytoplasmic dynein 1 heavy chain 1	DYNC1H1	29	29	29	7.8	7.8	7.8	532.4	207.93	237260000	115	+	2.662	-1.32811	21.3037	20.702	20.8617	19.5159	19.7164	19.6508	19.9399	19.3751	19.8081	21.2478	20.6985	20.737	20.079	19.8142	19.9069	20.4803	21.4648	21.1538
P10809	P10809	60 kDa heat shock protein, mitochondrial	HSPD1	11	11	11	29.8	29.8	29.8	61.054	190.4	176710000	65		1.24117	0.992483	20.3677	20.9517	NaN	21.7314	21.2866	21.9385	22.0646	21.4674	21.2888	21.1274	20.7086	21.1572	21.024	20.3011	20.0012	21.4782	21.4782	21.1784
O75367;Q9P0M6	O75367	Core histone macro-H2A.1	H2AFY	7	7	7	26.6	26.6	26.6	39.617	190.01	147750000	26		0	0.200873	21.9032	22.5013	21.9113	22.3061	NaN	NaN	20.1762	20.8987	19.8491	19.8983	19.2785	18.5657	19.7844	21.1063	19.7464	NaN	21.5089	21.6185
P18124	P18124	60S ribosomal protein L7	RPL7	9	9	9	37.9	37.9	37.9	29.225	188.85	710610000	86		0.639755	-0.185724	23.2644	23.2956	23.4705	22.9654	23.1473	23.3606	23.0191	23.2252	23.3437	23.4291	23.4059	23.3958	23.7067	23.5924	20.0384	23.0637	23.5399	23.5917
P62851	P62851	40S ribosomal protein S25	RPS25	5	5	5	29.6	29.6	29.6	13.742	186.33	1304100000	63	+	1.77312	0.675093	23.882	23.6125	23.9193	24.7587	24.377	24.3034	24.4589	24.3152	24.417	23.7023	23.8269	23.3444	24.3865	24.1341	24.2754	23.7885	24.3955	24.1258
P52292	P52292	Importin subunit alpha-1	KPNA2	6	6	6	17	17	17	57.861	184.18	212240000	56	+	3.27456	-0.729188	21.8009	21.7381	21.9731	21.0942	21.1385	21.0918	21.1776	22.0631	20.2193	21.432	21.5607	21.1774	21.0795	20.6032	20.4461	21.9482	21.7917	21.2732
P62081	P62081	40S ribosomal protein S7	RPS7	7	7	7	36.6	36.6	36.6	22.127	183.29	546100000	59		0.083661	-0.105103	23.0087	22.9163	23.4705	22.2066	23.4102	23.4634	22.6759	23.1353	22.7136	23.1021	23.0777	22.9431	22.8946	22.4818	23.0952	23.7267	22.5366	22.9671
P39023;Q92901	P39023	60S ribosomal protein L3	RPL3	15	15	15	37.5	37.5	37.5	46.108	179.96	752300000	102		0.288851	-0.31236	22.3336	22.1875	22.3549	21.1298	22.2532	22.5559	19.6671	21.1669	22.5487	22.962	23.1527	23.0752	22.7786	22.7867	22.3708	22.7296	23.0506	22.76
P62979;P62987;P0CG47;P0CG48	P62979;P62987;P0CG47;P0CG48	Ubiquitin-40S ribosomal protein S27a;Ubiquitin;40S ribosomal protein S27a;Ubiquitin-60S ribosomal protein L40;Ubiquitin;60S ribosomal protein L40;Polyubiquitin-B;Ubiquitin;Polyubiquitin-C;Ubiquitin	RPS27A;UBA52;UBB;UBC	5	5	5	42.3	42.3	42.3	17.965	179.17	575680000	56		0.808141	0.399747	23.2451	23.1682	23.0078	23.1245	23.8612	23.6347	23.5366	23.3628	23.4621	23.6404	23.6461	23.5075	23.9345	23.6458	23.5563	23.337	23.699	23.7099
P62906	P62906	60S ribosomal protein L10a	RPL10A	9	9	9	39.2	39.2	39.2	24.831	177.18	978670000	81		0.150437	-0.0875581	23.8138	23.4261	23.7403	23.3795	23.4026	23.9354	23.3823	23.3254	23.4939	24.3356	24.2726	24.1774	24.3726	23.8898	23.7461	23.5755	24.1603	24.1314
P62805	P62805	Histone H4	HIST1H4A	15	15	15	66	66	66	11.367	174.76	8562700000	211		0.113347	-0.0719293	26.7129	26.8729	26.5519	27.0409	26.5546	26.3264	25.2574	26.0571	26.0522	26.1759	25.9231	25.3497	26.6197	26.2954	26.5761	25.608	26.2467	26.0491
P62269	P62269	40S ribosomal protein S18	RPS18	7	7	7	34.9	34.9	34.9	17.718	171.96	692380000	70		0.979918	0.369335	22.7248	22.6353	NaN	22.8133	23.2176	23.1171	23.9659	23.6079	23.9747	22.0725	22.562	22.4669	23.7828	23.5147	23.5238	23.024	23.3817	23.1173
Q04637;REV__Q8NEG2	Q04637	Eukaryotic translation initiation factor 4 gamma 1	EIF4G1	14	14	14	12.4	12.4	12.4	175.49	170.31	271350000	63		0	0.782241	21.6992	21.3803	21.6096	NaN	NaN	22.3453	20.5546	19.7886	21.7657	22.5945	22.4822	22.4836	22.5861	21.1151	19.9443	21.6755	21.4408	21.7551
P15880	P15880	40S ribosomal protein S2	RPS2	14	14	14	54.6	54.6	54.6	31.324	169.63	1131500000	100		0.370872	-0.111531	23.6573	23.4392	23.4944	23.2147	23.4619	23.5797	23.3218	23.258	23.4512	24.054	24.1708	23.9654	24.0899	23.8413	23.6465	23.662	24.0616	23.9849
P62753	P62753	40S ribosomal protein S6	RPS6	9	9	9	32.1	32.1	32.1	28.68	167.7	1155600000	90		0.714206	0.272252	23.6865	23.4395	23.3439	23.48	23.8957	23.911	23.2495	23.2825	23.4933	24.2288	24.0701	24.1249	24.2747	23.8081	23.6074	23.9558	24.2414	23.9538
O75369;Q14315;P21333	O75369	Filamin-B	FLNB	23	23	23	11.8	11.8	11.8	278.16	164.76	179250000	77		1.21728	1.02928	20.0817	19.8307	NaN	20.7513	NaN	21.2196	20.4445	20.3193	21.3563	20.9327	20.3414	21.0982	21.3913	20.6189	21.0019	21.1364	20.5619	21.4583
P00338;Q6ZMR3;P07864	P00338	L-lactate dehydrogenase A chain	LDHA	11	11	10	35.8	35.8	32.2	36.688	164.38	1283200000	108		0.0856842	0.0557397	23.3624	23.6899	23.3636	23.6478	23.1312	23.8041	23.8957	23.6559	23.8687	23.4757	23.2046	23.5183	23.8149	23.4847	23.7705	23.8329	23.8328	23.5798
P18085	P18085	ADP-ribosylation factor 4	ARF4	8	8	5	56.1	56.1	27.2	20.511	161.41	586570000	89		1.30026	-0.244033	22.7345	22.6765	22.9015	22.4142	22.5907	22.5755	22.1975	22.4487	22.3319	22.4318	22.3838	22.5156	22.5144	19.1696	21.7854	22.4667	22.3423	22.2395
P62280	P62280	40S ribosomal protein S11	RPS11	9	9	9	41.1	41.1	41.1	18.431	158.25	787240000	73		0.371513	-0.162356	23.011	23.1877	23.0576	22.6054	22.9539	23.21	22.8366	22.669	22.725	23.4626	23.4588	23.3309	23.6256	20.716	20.0981	22.9451	23.0849	23.6513
Q9NYL9	Q9NYL9	Tropomodulin-3	TMOD3	8	8	8	36.6	36.6	36.6	39.594	157.94	454170000	55		0	-0.482574	23.5439	22.3927	22.1565	22.2151	NaN	NaN	22.8184	19.4779	20.4621	22.9633	22.1904	23.1061	22.8478	20.0675	23.1803	23.3768	21.7521	22.7928
P19338	P19338	Nucleolin	NCL	14	14	14	22.7	22.7	22.7	76.613	152.77	384650000	83		0.272711	-0.253973	22.3273	21.8953	22.2111	21.4591	22.3221	NaN	22.1844	21.1291	21.4454	22.193	22.1404	21.9906	22.1292	21.9469	21.731	21.4944	22.2957	22.5352
P78527	P78527	DNA-dependent protein kinase catalytic subunit	PRKDC	18	18	18	5.2	5.2	5.2	469.08	149.36	124380000	54		0	-1.12361	21.339	20.508	20.485	NaN	NaN	19.6538	20.0925	19.936	21.1656	20.7645	20.6368	19.2079	20.7448	20.1872	19.3977	NaN	20.6071	20.244
Q9Y6N5	Q9Y6N5	Sulfide:quinone oxidoreductase, mitochondrial	SQRDL	11	11	11	33.1	33.1	33.1	49.96	145.24	166760000	53		0.985621	-0.424766	20.8384	21.1489	20.985	NaN	20.3753	20.7567	20.506	20.8554	19.8766	20.9601	20.697	20.7888	20.3768	20.9813	19.9091	NaN	20.3408	20.7584
P36578	P36578	60S ribosomal protein L4	RPL4	17	17	17	41.5	41.5	41.5	47.697	144.28	1467600000	165		0.282419	-0.130885	23.3652	23.2707	23.37	22.9769	23.068	23.5684	23.0703	22.8823	23.1636	23.8821	23.8502	23.6757	23.8167	23.7829	23.5907	23.5177	23.5012	23.7289
P04792	P04792	Heat shock protein beta-1	HSPB1	5	5	5	32.2	32.2	32.2	22.782	141.09	247080000	48		0.59696	0.149579	22.0889	22.076	22.0778	22.3179	22.0081	22.3654	22.6536	22.3479	22.7622	21.9261	21.858	21.7887	22.3181	21.6989	19.9212	21.7493	21.9531	21.9465
P05023;P13637;P50993;Q13733;P20648	P05023	Sodium/potassium-transporting ATPase subunit alpha-1	ATP1A1	12	12	12	15.8	15.8	15.8	112.89	140.81	141090000	48		0.417201	-0.121965	21.0933	21.1672	NaN	20.8421	21.0309	21.1518	19.9955	20.317	19.7031	20.6902	20.9827	20.6036	19.2237	19.9157	20.2988	NaN	20.8967	20.8007
P02545	P02545	Prelamin-A/C;Lamin-A/C	LMNA	11	11	11	20.5	20.5	20.5	74.139	140.33	121310000	56		0.477268	0.518329	20.4462	NaN	20.2823	21.2839	NaN	20.4812	21.0742	19.2347	21.4757	20.7316	19.662	20.7762	21.4542	20.6384	19.7112	20.8327	20.7128	21.1407
P38646	P38646	Stress-70 protein, mitochondrial	HSPA9	10	10	10	18.7	18.7	18.7	73.68	139.95	249730000	57		0.750092	0.31564	22.1567	21.9872	NaN	22.6451	22.2964	22.2213	20.9641	20.5883	22.5602	21.9944	19.2193	21.8001	22.628	22.1942	21.6889	23.0124	22.346	22.4183
P11021	P11021	78 kDa glucose-regulated protein	HSPA5	18	17	17	34.9	34.9	34.9	72.332	139.02	357490000	108		0.410655	0.470091	21.323	21.1389	NaN	21.1533	21.5757	22.3742	21.3907	20.6397	21.8452	21.9342	21.7282	21.606	22.0324	21.1234	21.1016	21.195	21.3037	21.4995
P49368	P49368	T-complex protein 1 subunit gamma	CCT3	15	15	15	32.8	32.8	32.8	60.533	135.37	579840000	99	+	3.74621	-2.30136	22.8435	22.7024	22.8455	20.2391	20.804	20.4441	21.7643	21.8101	21.7959	22.6203	22.6409	22.6408	21.8448	20.9613	20.1691	21.8366	22.411	22.1721
P13010	P13010	X-ray repair cross-complementing protein 5	XRCC5	17	17	17	30.3	30.3	30.3	82.704	133.35	239640000	71	+	1.46198	1.96198	19.6112	20.2644	NaN	22.4734	22.0073	21.2187	20.5635	20.1757	20.5368	21.0927	20.9954	20.6399	22.4901	22.0918	23.375	21.5741	22.1822	22.637
P32969	P32969	60S ribosomal protein L9	RPL9	8	8	8	44.3	44.3	44.3	21.863	131.95	596690000	75		0.118284	0.0505193	23.1744	22.9572	22.8364	22.865	23.2697	22.9849	19.619	22.7925	23.3593	23.4013	23.3312	23.3877	22.9132	23.228	23.1652	23.4952	22.9818	23.1988
P49411	P49411	Elongation factor Tu, mitochondrial	TUFM	7	7	7	19.7	19.7	19.7	49.541	131.85	358530000	42		0.0934796	-0.0568956	22.9236	23.1023	23.4012	NaN	22.9334	23.2376	22.3121	22.7431	22.6344	22.9529	19.6852	22.8567	22.7565	22.6235	20.2915	NaN	NaN	22.791
P23396	P23396	40S ribosomal protein S3	RPS3	13	13	13	58	58	58	26.688	130.01	1307500000	96		0.635748	-0.330153	23.9987	23.8997	23.9142	23.1926	23.9952	23.6342	23.6319	23.6075	23.6342	23.5457	23.6947	23.4995	19.7457	23.4157	23.2973	23.555	23.4473	23.3886
P67809;Q9Y2T7	P67809	Nuclease-sensitive element-binding protein 1	YBX1	5	5	3	26.2	26.2	16.4	35.924	127.46	288270000	49		0.225803	0.101037	21.9964	21.8611	21.9624	NaN	22.2582	21.8238	22.1615	20.0914	20.1992	22.6606	22.4471	22.4451	22.2533	22.294	19.5309	21.8825	22.1818	22.1496
O60506	O60506	Heterogeneous nuclear ribonucleoprotein Q	SYNCRIP	7	7	5	14	14	10.3	69.602	126.98	273250000	51		0	-0.152965	21.4741	21.3238	21.7981	NaN	NaN	21.379	21.812	21.4953	21.5386	22.2574	22.0058	22.0155	22.1621	22.1125	21.9643	22.1164	21.976	21.9021
P84098	P84098	60S ribosomal protein L19	RPL19	3	3	3	13.8	13.8	13.8	23.466	126.85	262700000	35		0.014539	0.0208807	22.4229	22.3679	NaN	21.9689	22.8637	NaN	22.3531	22.0558	21.9484	23.105	23.1504	20.5854	22.7722	19.7875	19.8762	NaN	22.6847	22.5212
Q08211	Q08211	ATP-dependent RNA helicase A	DHX9	14	14	14	14.3	14.3	14.3	140.96	125.47	128920000	51		0	-0.140988	20.4568	20.4781	20.7201	NaN	NaN	20.4107	20.4809	19.9536	19.7709	21.1813	20.9609	21.1911	19.463	20.4663	20.4905	20.8597	20.7976	NaN
P40227	P40227	T-complex protein 1 subunit zeta	CCT6A	14	14	14	35.2	35.2	35.2	58.024	122.45	269280000	60		0.583541	-0.702345	21.6507	22.641	21.3594	NaN	21.2976	21.0651	22.0439	22.1861	21.83	21.4694	21.0846	22.0195	20.1163	20.4779	19.8641	22.0448	21.4948	21.4633
P62263	P62263	40S ribosomal protein S14	RPS14	6	6	6	39.7	39.7	39.7	16.273	116.34	869960000	70		1.09634	-0.323936	24.2091	23.957	NaN	23.651	23.7566	23.8697	23.6527	23.5687	23.5995	24.543	24.3211	24.3209	24.2741	24.652	23.6863	23.8667	24.3316	24.1277
P62701;Q8TD47;P22090	P62701	40S ribosomal protein S4, X isoform	RPS4X	12	12	12	41.8	41.8	41.8	29.597	114.97	739260000	89		0.631133	0.333103	22.6584	22.5452	22.8383	22.7315	23.4515	22.8582	23.2194	23.0179	22.9003	22.8945	22.936	23.2967	23.0345	23.2004	23.1369	23.539	22.7636	22.8147
P38159;Q96E39;O75526;Q8N7X1	P38159;Q96E39	RNA-binding motif protein, X chromosome;RNA-binding motif protein, X chromosome, N-terminally processed;RNA binding motif protein, X-linked-like-1	RBMX;RBMXL1	5	5	5	15.9	15.9	15.9	42.331	114.75	284700000	55		0.0439958	0.0212727	22.1128	21.7651	21.9181	22.0824	21.8241	NaN	21.1822	21.5064	21.3861	22.131	22.3853	21.8511	22.3197	22.3396	19.4789	NaN	22.2929	21.9624
P46781	P46781	40S ribosomal protein S9	RPS9	14	14	14	45.9	45.9	45.9	22.591	114.39	1319800000	108		0.781355	-0.333344	23.6567	23.5371	23.4485	22.8412	23.431	23.37	22.896	23.1263	22.9897	23.7811	23.7917	23.7032	23.8489	23.948	23.5341	23.4897	23.8858	23.7797
Q14678;Q63ZY3	Q14678	KN motif and ankyrin repeat domain-containing protein 1	KANK1	15	15	15	16.9	16.9	16.9	147.29	113.86	225780000	59		0.830466	0.542718	21.7787	21.2635	21.0702	NaN	21.8312	21.9958	20.4191	19.4951	19.6312	21.1265	21.7975	21.5272	21.6055	21.3671	20.1923	NaN	20.7289	20.153
P11216;P11217;P06737	P11216	Glycogen phosphorylase, brain form	PYGB	11	11	11	17.2	17.2	17.2	96.695	112.12	197090000	56		0.347334	0.105083	21.5343	21.7355	NaN	21.6892	NaN	21.7907	22.0235	21.84	22.2068	21.808	21.1886	21.8488	21.6296	21.0531	21.7309	22.005	21.7088	21.6173
P62424	P62424	60S ribosomal protein L7a	RPL7A	13	13	13	41.4	41.4	41.4	29.995	111.49	1050200000	101		0.402978	-0.137925	23.2273	23.2442	23.0216	22.8167	23.2526	23.0099	22.9689	22.6907	22.7286	23.9332	23.8248	23.8097	23.9382	23.7506	19.8198	23.515	23.6449	23.6147
P07900;Q14568;Q58FG0;Q58FG1	P07900	Heat shock protein HSP 90-alpha	HSP90AA1	24	12	12	33.1	16.3	16.3	84.659	109.89	144850000	44		0	0.367803	20.981	21.6253	NaN	21.6709	NaN	NaN	20.831	20.7675	21.5277	21.3484	20.9212	21.2752	21.5801	20.1173	19.3336	NaN	21.5246	22.6899
P23246	P23246	Splicing factor, proline- and glutamine-rich	SFPQ	9	9	8	16.1	16.1	15	76.149	109.1	475500000	75		0.294262	-0.154768	22.4971	22.5181	22.2753	22.5801	22.3432	21.9029	22.0251	22.0507	22.5894	22.7367	22.6725	22.4425	22.6975	22.7803	22.3098	22.3847	22.8087	22.7099
P05141;Q9H0C2	P05141	ADP/ATP translocase 2;ADP/ATP translocase 2, N-terminally processed	SLC25A5	12	12	6	37.9	37.9	19.5	32.852	107.19	1867100000	140		0.371441	-0.181719	24.081	23.8134	24.0491	23.4531	23.8519	24.0934	23.8986	23.7564	23.7432	23.8295	23.7988	23.7386	23.8894	23.9457	23.4364	23.7097	23.7525	23.7397
P62913	P62913	60S ribosomal protein L11	RPL11	9	9	9	44.4	44.4	44.4	20.252	104.7	464710000	52		0.630752	-0.120458	23.2221	23.3051	23.038	23.096	23.1079	22.9998	23.2485	23.3857	23.0981	23.0934	23.2611	23.1751	22.9406	19.5198	20.2387	23.1343	NaN	23.1306
P62249	P62249	40S ribosomal protein S16	RPS16	7	7	7	40.4	40.4	40.4	16.445	104.48	1432000000	81		0.559931	-0.109148	24.6523	24.4436	24.6411	24.5765	24.4055	24.4275	24.4218	24.429	24.3306	24.6476	24.6021	24.329	24.9545	24.7152	24.5138	24.1795	24.8683	24.855
P06576	P06576	ATP synthase subunit beta, mitochondrial	ATP5B	8	8	8	21.9	21.9	21.9	56.559	104.17	151760000	43		0.47957	0.19781	21.2549	21.327	21.2696	21.3513	21.2603	21.8333	21.7533	20.0546	19.8975	20.6339	20.1808	20.1947	21.521	21.4408	20.4565	21.5328	21.4578	21.4074
P16144	P16144	Integrin beta-4	ITGB4	15	15	15	10.1	10.1	10.1	202.16	103.48	139810000	55		1.03794	0.456141	20.7188	20.8456	NaN	21.1041	NaN	21.3726	20.1395	21.0214	21.4347	20.6085	20.2271	19.6738	21.1479	20.3424	21.0759	21.0259	21.5053	21.2684
P61254;Q9UNX3	P61254;Q9UNX3	60S ribosomal protein L26;60S ribosomal protein L26-like 1	RPL26;RPL26L1	5	5	5	22.8	22.8	22.8	17.258	101.8	488860000	55		0.479085	0.111994	22.5377	22.5016	22.4521	NaN	22.7319	22.4863	19.9572	19.869	22.798	23.0631	22.9888	22.8004	23.0744	23.0296	19.8921	22.5997	22.9582	22.8765
P08195	P08195	4F2 cell-surface antigen heavy chain	SLC3A2	9	9	9	20.6	20.6	20.6	67.993	101.31	232940000	47		0.29529	0.292286	21.998	22.2046	NaN	21.8466	22.4752	22.8589	21.9401	20.085	22.3379	22.2321	22.1672	22.1857	21.8611	20.2867	20.0939	22.2235	21.8306	22.0165
P63173	P63173	60S ribosomal protein L38	RPL38	3	3	3	35.7	35.7	35.7	8.2178	96.398	241630000	39		1.24139	0.566748	22.5467	22.2922	22.7978	23.1055	23.1191	NaN	20.6822	23.0399	22.8891	22.7175	22.6351	22.3876	22.716	22.9835	23.1671	22.1436	22.4385	22.5762
P40429;Q6NVV1	P40429	60S ribosomal protein L13a	RPL13A	4	4	4	20.7	20.7	20.7	23.577	96.208	259490000	35		2.02645	0.308625	22.2702	NaN	22.2118	NaN	22.5571	22.5421	20.0404	19.7953	22.2069	22.9897	22.6185	22.7126	23.0238	22.2753	19.8676	22.6255	22.4777	22.6715
P42677	P42677	40S ribosomal protein S27	RPS27	5	5	3	40.5	40.5	15.5	9.461	96.152	250100000	36		0	0.0645663	22.3746	22.2319	22.1937	NaN	NaN	22.3313	19.681	21.2345	22.5652	22.8342	22.6876	22.6516	19.7665	19.4198	19.7319	22.2886	22.6661	22.4342
P62244	P62244	40S ribosomal protein S15a	RPS15A	6	6	6	51.5	51.5	51.5	14.839	93.849	626460000	66		0.617063	-0.285592	23.2633	23.1626	23.2623	22.5477	23.0489	23.2349	22.8723	23.0079	23.0988	23.4777	23.5914	23.4279	23.4974	23.4368	23.3117	23.295	23.6239	23.4885
P07195	P07195	L-lactate dehydrogenase B chain	LDHB	9	8	8	29.3	25.7	25.7	36.638	90.749	450760000	75		0.433898	0.256378	22.0639	22.1491	21.887	22.3562	21.8431	22.6698	22.5418	19.2443	22.8648	22.4527	22.2839	22.6778	22.7271	22.3499	22.6793	22.5785	22.3217	22.4108
P54136	P54136	Arginine--tRNA ligase, cytoplasmic	RARS	10	10	10	19.1	19.1	19.1	75.378	88.813	124660000	47		0.087206	-0.039113	21.1268	NaN	21.4186	NaN	21.2661	21.201	19.5165	20.9518	20.8647	21.1248	20.8553	21.4879	20.938	19.97	20.7209	21.215	21.1441	21.0986
P62277	P62277	40S ribosomal protein S13	RPS13	7	7	7	39.1	39.1	39.1	17.222	86.811	721590000	72		0.0179696	0.00849342	23.1571	22.6936	23.0135	22.8663	22.9084	23.115	22.7162	22.7802	22.7202	23.4248	23.1729	22.8468	23.5469	23.459	23.4553	23.4205	23.4305	23.4746
P17844	P17844	Probable ATP-dependent RNA helicase DDX5	DDX5	12	12	9	22.8	22.8	16.9	69.147	86.175	483440000	86		1.65498	-0.454816	22.3423	22.2076	22.0185	21.6967	21.8933	21.614	21.3891	21.6741	21.4404	22.558	22.6486	22.3292	22.0707	21.9113	21.7282	21.7737	22.2203	22.243
Q7Z2W4	Q7Z2W4	Zinc finger CCCH-type antiviral protein 1	ZC3HAV1	9	9	9	14.3	14.3	14.3	101.43	84.727	167490000	50		0.38677	-0.167179	21.0406	21.0477	20.8229	20.4758	20.9153	21.0186	19.7619	20.4614	19.8784	21.6114	21.6266	21.2819	21.6025	19.7642	20.9286	NaN	20.9635	20.7676
P62826	P62826	GTP-binding nuclear protein Ran	RAN	9	9	9	47.7	47.7	47.7	24.423	84.472	415020000	74		0.192668	-0.050319	22.326	22.1787	22.2213	22.0849	NaN	22.2984	21.907	22.1182	22.0756	22.0841	22.0269	22.0184	22.2655	21.7789	19.4526	22.3085	22.2889	22.4256
P62750	P62750	60S ribosomal protein L23a	RPL23A	9	9	9	45.5	45.5	45.5	17.695	84.231	550160000	65		0.401129	0.233476	22.8589	23.0345	22.806	NaN	23.4278	22.8388	23.1175	22.9155	23.1945	23.5888	23.482	23.1826	23.3361	23.3001	20.8949	23.379	23.1899	23.2298
P07814	P07814	Bifunctional glutamate/proline--tRNA ligase;Glutamate--tRNA ligase;Proline--tRNA ligase	EPRS	12	12	12	9.4	9.4	9.4	170.59	84.064	84524000	44		0	0.17884	20.1551	20.019	20.0474	NaN	NaN	20.2527	20.2982	20.7581	19.8311	20.1134	20.1562	19.9868	19.7813	20.3807	20.7783	NaN	20.3563	20.5126
P52907	P52907	F-actin-capping protein subunit alpha-1	CAPZA1	7	7	6	38.8	38.8	35.3	32.922	84.05	269560000	48		0.584956	-1.22468	23.1268	22.3601	NaN	22.2063	NaN	20.8312	21.8198	20.0081	21.463	22.1353	20.9184	22.3609	21.6988	20.3734	21.6262	22.877	NaN	22.7086
P27708	P27708	CAD protein;Glutamine-dependent carbamoyl-phosphate synthase;Aspartate carbamoyltransferase;Dihydroorotase	CAD	10	10	10	5.1	5.1	5.1	242.98	82.435	78613000	39		0	-0.159066	20.9751	21.157	NaN	NaN	NaN	20.907	20.6662	20.4191	20.6068	19.9274	19.5165	19.2116	20.3008	20.8506	19.5335	NaN	21.0647	21.1586
P47756	P47756	F-actin-capping protein subunit beta	CAPZB	7	7	7	35	35	35	31.35	82.133	199430000	33		0	-0.38769	22.6278	22.3679	21.8455	21.8927	NaN	NaN	20.2839	20.0269	20.6523	21.9027	22.2221	22.3993	22.1461	19.8673	20.0522	22.7805	NaN	22.2939
P04843	P04843	Dolichyl-diphosphooligosaccharide--protein glycosyltransferase subunit 1	RPN1	7	7	7	15.3	15.3	15.3	68.569	80.817	183280000	44	+	2.80539	0.461311	21.6703	21.7672	21.6714	NaN	22.1683	22.1603	20.0431	21.3991	19.9261	21.6348	21.5992	19.6383	19.7706	19.9674	19.9984	NaN	21.6003	21.6702
P15924	P15924	Desmoplakin	DSP	7	7	7	2.5	2.5	2.5	331.77	79.209	31961000	16		0	-0.115693	19.6946	20.1069	NaN	19.7851	NaN	NaN	20.4486	20.1462	20.0307	19.1079	19.6744	19.6876	20.112	19.6383	20.3376	NaN	NaN	NaN
P68366	P68366	Tubulin alpha-4A chain	TUBA4A	19	3	3	56	9.8	9.8	49.924	78.825	369700000	28		0	-0.664647	23.2985	23.227	23.6261	NaN	NaN	22.7192	19.6308	20.2236	20.2357	22.8263	22.3195	22.346	22.5675	20.4303	20.228	NaN	22.9145	23.2015
P52272	P52272	Heterogeneous nuclear ribonucleoprotein M	HNRNPM	8	8	8	15.1	15.1	15.1	77.515	78.8	166780000	38		0	0.496552	21.5586	20.9391	21.6092	NaN	NaN	21.8655	20.7685	21.4333	19.8625	22.4808	22.1831	19.581	19.416	20.7487	20.4998	NaN	21.9451	22.0391
P27635;Q96L21	P27635	60S ribosomal protein L10	RPL10	8	8	8	38.3	38.3	38.3	24.577	78.113	483100000	66		1.65949	-0.306559	22.8032	22.6625	22.7472	NaN	22.4924	22.3697	20.2198	19.8469	22.5752	23.1768	23.1272	23.0616	23.1283	20.0179	23.1139	23.1925	23.2249	23.4727
P13639	P13639	Elongation factor 2	EEF2	10	10	10	12.8	12.8	12.8	95.337	78.054	162160000	38		0	1.3205	21.2499	21.3558	NaN	NaN	NaN	22.6233	19.969	20.0927	19.775	20.0163	21.4128	21.7079	21.5171	20.1377	19.72	21.7591	NaN	21.3452
P26641	P26641	Elongation factor 1-gamma	EEF1G	10	10	10	25.6	25.6	25.6	50.118	77.982	192560000	43		1.1125	0.721611	21.5398	22.223	22.018	22.5445	NaN	22.7526	21.9915	20.3743	19.6883	22.5297	21.9937	22.6083	22.6739	20.3928	20.4642	NaN	21.8942	22.775
P0DMV9;P0DMV8	P0DMV9;P0DMV8	Heat shock 70 kDa protein 1B;Heat shock 70 kDa protein 1A	HSPA1B;HSPA1A	12	10	5	22.9	19.5	10.8	70.051	76.047	186430000	68	+	1.70131	0.824272	21.5247	21.0426	21.156	22.3442	21.7748	22.0772	20.893	21.9257	21.4845	20.8156	19.3953	21.1185	21.3485	20.3019	21.4087	21.4696	21.2361	21.1299
Q9Y646	Q9Y646	Carboxypeptidase Q	CPQ	2	2	2	4.2	4.2	4.2	51.887	75.941	224180000	30	+	2.60103	1.41113	21.9871	21.6532	21.829	23.479	23.353	22.8708	23.2995	23.5919	20.4532	19.5878	22.2115	22.0525	20.0266	19.5977	19.3208	22.3601	NaN	22.3998
P62917	P62917	60S ribosomal protein L8	RPL8	7	7	7	37.7	37.7	37.7	28.024	74.605	456510000	55		0.442089	0.379199	22.6118	22.8295	21.9246	NaN	22.8013	22.8677	22.4484	22.0549	22.0744	23.3003	23.1153	23.1046	23.2926	23.0674	19.2735	22.5384	23	23.1578
Q86V81	Q86V81	THO complex subunit 4	ALYREF	4	4	4	25.3	25.3	25.3	26.888	72.311	201480000	47		0.773749	-0.420053	21.455	21.7558	21.398	21.0825	21.5202	20.746	21.4379	21.1576	20.0756	21.9893	21.7941	21.4527	21.4354	20.3542	19.911	21.9527	21.5768	21.4784
Q15365	Q15365	Poly(rC)-binding protein 1	PCBP1	6	6	5	25.3	25.3	19.7	37.497	70.593	171820000	37		0	0.300231	21.4356	22.1393	NaN	NaN	NaN	22.0877	21.2408	19.6459	21.6405	21.9985	21.957	22.0243	22.1092	20.9622	19.8184	NaN	21.7368	21.4304
P60842;Q14240	P60842;Q14240	Eukaryotic initiation factor 4A-I;Eukaryotic initiation factor 4A-II;Eukaryotic initiation factor 4A-II, N-terminally processed	EIF4A1;EIF4A2	9	9	8	27.6	27.6	23.6	46.153	69.757	197180000	41		0	-0.0171375	NaN	22.3359	NaN	22.4503	22.1872	NaN	20.0885	19.1652	22.6167	22.2656	22.3676	22.2777	22.8869	20.5376	20.4742	22.4071	22.4533	22.6506
P35232	P35232	Prohibitin	PHB	8	8	8	36	36	36	29.804	69.258	211990000	50	+	2.10707	0.756992	20.9902	21.1245	NaN	NaN	21.8095	21.8191	21.8032	19.0601	21.934	22.1007	21.8752	21.9152	21.5265	21.9707	21.9238	NaN	21.2396	21.1886
P60866	P60866	40S ribosomal protein S20	RPS20	4	4	4	28.6	28.6	28.6	13.373	68.981	251980000	37		0.323421	-0.194606	22.7475	22.3568	22.5841	22.6216	22.1148	NaN	20.2648	20.8983	21.8445	22.5734	18.847	22.2003	19.5769	20.3329	19.0484	NaN	NaN	22.4691
P61313	P61313	60S ribosomal protein L15	RPL15	8	8	8	43.1	43.1	43.1	24.146	68.408	509080000	66		0.394511	0.138573	22.5535	22.3923	22.3282	NaN	22.7155	22.411	22.2429	22.108	22.115	23.031	22.8474	22.6564	22.9117	22.2725	20.0853	22.4934	22.8418	22.8345
O00515	O00515	Ladinin-1	LAD1	9	9	9	28.2	28.2	28.2	57.13	68.371	136930000	38		0	-1.37309	21.5003	21.6709	22.032	NaN	NaN	20.3613	19.9145	20.0639	20.4546	20.9185	21.3422	21.2585	20.9871	20.981	20.3666	NaN	NaN	19.9858
P82933	P82933	28S ribosomal protein S9, mitochondrial	MRPS9	4	4	4	12.4	12.4	12.4	45.834	67.799	124920000	28		0	0.143184	21.2787	20.9751	NaN	NaN	NaN	21.2701	19.5808	19.2418	19.4622	22.0453	22.2735	22.0232	21.9046	20.4887	19.515	NaN	NaN	NaN
Q14134	Q14134	Tripartite motif-containing protein 29	TRIM29	8	8	8	15.1	15.1	15.1	65.834	67.631	146280000	54		0.631992	0.391844	21.3978	21.1184	20.7002	NaN	21.502	21.4259	20.0457	19.7604	20.3475	21.3869	21.6199	21.3509	20.7321	21.0274	20.5325	NaN	20.856	20.7923
P09914	P09914	Interferon-induced protein with tetratricopeptide repeats 1	IFIT1	9	9	9	26.4	26.4	26.4	55.36	67.003	143790000	44		0	0.0546672	21.2844	21.5759	21.688	NaN	NaN	21.5708	19.9512	20.5498	20.8487	21.522	21.5539	21.5873	20.7524	21.0824	19.7032	22.1173	21.5442	21.893
P08865	P08865	40S ribosomal protein SA	RPSA	3	3	3	11.9	11.9	11.9	32.854	66.308	72208000	29		0	1.31448	20.0837	NaN	NaN	NaN	NaN	21.3982	21.1241	20.093	21.0778	20.2763	19.8731	20.196	20.5435	20.3432	20.842	20.9695	20.4478	20.577
Q9NVI7;Q5T9A4;Q5T2N8	Q9NVI7;Q5T9A4;Q5T2N8	ATPase family AAA domain-containing protein 3A;ATPase family AAA domain-containing protein 3B;ATPase family AAA domain-containing protein 3C	ATAD3A;ATAD3B;ATAD3C	8	8	8	14.4	14.4	14.4	71.368	63.803	136900000	45		0	-0.418292	20.9711	21.0752	21.25	NaN	NaN	20.6805	21.3616	21.0307	20.9361	20.9353	21.0109	20.5371	20.7543	20.1934	19.4346	20.7154	21.2385	20.8448
Q13151	Q13151	Heterogeneous nuclear ribonucleoprotein A0	HNRNPA0	3	3	3	18.7	18.7	18.7	30.84	62.464	108470000	31		0	-0.223259	20.9696	20.7919	20.8783	NaN	NaN	20.6567	20.0617	20.2983	20.535	21.344	21.3538	21.5836	21.0304	20.843	21.2096	NaN	NaN	NaN
P27816	P27816	Microtubule-associated protein 4	MAP4	7	7	7	8.9	8.9	8.9	121	57.506	372650000	53		0.690066	-0.126768	22.6045	22.4323	22.6189	NaN	22.4415	22.4088	20.2763	19.4734	20.0145	22.712	22.8596	22.47	22.6013	22.6771	18.9385	NaN	22.1145	21.5963
Q92900	Q92900	Regulator of nonsense transcripts 1	UPF1	9	9	9	10.7	10.7	10.7	124.34	56.834	59610000	29		0.050162	0.0336088	20.866	20.848	20.4133	NaN	20.9031	20.5823	20.5749	19.9366	20.7631	20.2402	20.7558	20.4539	20.3793	20.4502	20.8231	NaN	NaN	NaN
P05388;Q8NHW5	P05388;Q8NHW5	60S acidic ribosomal protein P0;60S acidic ribosomal protein P0-like	RPLP0;RPLP0P6	6	6	6	26.8	26.8	26.8	34.273	55.035	188910000	52		0.575127	0.267057	21.6337	21.4764	NaN	21.6661	NaN	21.9782	21.9267	20.1565	22.2133	21.4374	21.099	21.5016	21.7806	19.9313	21.8866	21.5957	21.9081	21.9369
P07910;P0DMR1;O60812;B7ZW38;B2RXH8	P07910;P0DMR1;O60812;B7ZW38;B2RXH8	Heterogeneous nuclear ribonucleoproteins C1/C2;Heterogeneous nuclear ribonucleoprotein C-like 4;Heterogeneous nuclear ribonucleoprotein C-like 1;Heterogeneous nuclear ribonucleoprotein C-like 3;Heterogeneous nuclear ribonucleoprotein C-like 2	HNRNPC;HNRNPCL4;HNRNPCL1;HNRNPCL3;HNRNPCL2	6	6	6	17.6	17.6	17.6	33.67	51.912	214790000	52		0	-0.194147	21.2353	21.4811	21.7915	NaN	21.3085	NaN	21.7186	19.6767	21.4736	21.996	22.0219	21.8993	22.0226	21.9888	21.7204	21.5897	22.0705	22.1515
P61353	P61353	60S ribosomal protein L27	RPL27	5	5	5	42.6	42.6	42.6	15.798	50.591	597360000	57		0.440462	-0.147384	22.7765	22.8206	22.8152	22.371	22.7934	22.8058	23.1494	19.5681	20.8885	23.4083	23.386	23.2874	23.5762	23.2045	23.3358	22.6512	23.1312	23.0753
P20042	P20042	Eukaryotic translation initiation factor 2 subunit 2	EIF2S2	4	4	4	14.7	14.7	14.7	38.388	49.916	81160000	20		0	0.112415	21.201	21.104	21.2957	NaN	21.3126	NaN	20.1541	20.9435	19.7627	21.2902	19.0419	19.9856	19.8924	20.5103	20.0048	NaN	NaN	NaN
P62910	P62910	60S ribosomal protein L32	RPL32	2	2	2	17	17	17	15.86	49.48	162340000	32		0	0.0755068	21.9541	21.7805	21.6451	NaN	21.8688	NaN	21.7319	19.8542	20.4459	22.2877	22.3556	21.8647	20.2315	19.8636	21.1706	NaN	22.0849	22.2433
Q15424;Q14151	Q15424;Q14151	Scaffold attachment factor B1;Scaffold attachment factor B2	SAFB;SAFB2	6	6	6	12	12	12	102.64	48.969	168010000	43		0.130317	-0.0972548	21.5892	20.944	21.4613	21.3465	21.1221	NaN	20.2734	20.4424	20.0999	21.5574	21.6545	21.3393	22.0167	21.9234	19.7875	21.6035	22.0876	22.069
P62829	P62829	60S ribosomal protein L23	RPL23	4	4	4	36.4	36.4	36.4	14.865	48.616	458370000	30		0.548373	0.306821	23.7548	23.1306	23.4278	NaN	23.7892	23.7	23.3526	23.8541	23.6726	24.2565	23.9042	23.8319	20.7632	19.8446	23.7245	NaN	23.9503	NaN
Q9H223	Q9H223	EH domain-containing protein 4	EHD4	4	4	4	10	10	10	61.174	46.93	93308000	32	+	2.61066	-0.626826	21.0327	21.0725	NaN	20.4497	NaN	20.4019	20.537	19.8001	20.451	19.907	20.8595	20.8025	20.6872	19.4454	19.9777	20.7294	20.7869	20.7662
P46783;Q9NQ39	P46783;Q9NQ39	40S ribosomal protein S10;Putative 40S ribosomal protein S10-like	RPS10;RPS10P5	4	4	4	23.6	23.6	23.6	18.898	46.417	363250000	52		0.973859	0.26517	22.5011	22.4661	22.3895	22.5253	22.6796	22.9472	22.8819	22.6174	22.7637	22.8537	22.3932	22.5561	22.6681	20.222	22.4046	22.7739	22.9117	22.7448
P62266	P62266	40S ribosomal protein S23	RPS23	5	5	5	43.4	43.4	43.4	15.807	45.49	323090000	37		0	0.140093	22.7489	22.7732	22.9337	NaN	22.9587	NaN	22.0523	19.5601	22.551	23.049	23.1888	23.0873	23.2716	20.3045	21.1124	22.6957	NaN	23.2308
Q9NR30	Q9NR30	Nucleolar RNA helicase 2	DDX21	7	7	7	12.6	12.6	12.6	87.343	45.212	127240000	38		0.634907	0.135245	21.1644	21.0234	NaN	21.3027	21.2679	21.1169	20.4	19.6983	20.362	21.4104	21.2888	21.1463	19.6534	19.1183	20.4701	NaN	21.1812	21.2762
P62847	P62847	40S ribosomal protein S24	RPS24	3	3	3	29.3	29.3	29.3	15.423	43.882	357830000	39		0.820322	0.764472	22.6593	22.8034	22.9756	NaN	24.0886	23.0659	20.1339	20.5607	22.8569	23.4497	23.1781	23.5966	23.0625	20.5472	20.2914	23.8457	22.7084	23.2268
P62899	P62899	60S ribosomal protein L31	RPL31	3	3	3	24	24	24	14.463	41.879	584250000	31		0.323684	0.101896	23.8857	23.5807	23.8008	23.7999	23.9154	NaN	20.8278	19.8054	19.8767	24.245	19.8614	23.5529	20.8155	20.4263	19.5538	NaN	24.1211	24.0262
P16403;P10412;P16402;P22492	P16403;P10412;P16402	Histone H1.2;Histone H1.4;Histone H1.3	HIST1H1C;HIST1H1E;HIST1H1D	6	6	4	23.5	23.5	17.8	21.364	41.838	366720000	32		0.0329713	-0.0115242	23.1883	22.944	23.1182	23.1628	22.9812	NaN	20.2638	19.8326	20.5677	23.2539	23.1762	23.1594	23.3458	21.1246	20.1834	NaN	23.314	22.9837
Q13283	Q13283	Ras GTPase-activating protein-binding protein 1	G3BP1	4	4	4	12	12	12	52.164	41.777	131590000	27		0	0.580695	21.634	NaN	21.6612	NaN	NaN	22.2283	20.252	21.361	20.1264	21.9012	20.6476	22.2024	21.845	20.0904	19.2444	NaN	21.9027	NaN
P41252	P41252	Isoleucine--tRNA ligase, cytoplasmic	IARS	7	7	7	6.1	6.1	6.1	144.5	41.616	82867000	32		0	0.0591688	20.3461	20.1641	NaN	NaN	NaN	20.3143	20.0188	20.8934	19.4411	20.6863	20.5942	20.4691	20.7536	20.257	20.9684	NaN	20.7701	20.5942
P42704	P42704	Leucine-rich PPR motif-containing protein, mitochondrial	LRPPRC	7	7	7	5.7	5.7	5.7	157.9	41.258	36307000	21		0	0.0967751	19.7906	NaN	NaN	NaN	NaN	19.8873	19.3999	20.2892	19.4688	19.6755	19.9511	18.6737	20.607	19.8913	20.6621	NaN	20.6598	20.3875
Q71DI3;P84243;P68431;Q16695;Q6NXT2	Q71DI3;P84243;P68431;Q16695	Histone H3.2;Histone H3.3;Histone H3.1;Histone H3.1t	HIST2H3A;H3F3A;HIST1H3A;HIST3H3	5	5	3	22.1	22.1	10.3	15.388	41.171	2353500000	48		0.0460005	-0.0475318	25.8485	26.0312	25.9397	26.3477	25.4369	NaN	19.7459	25.2703	25.4897	25.507	25.2362	24.8683	25.8965	20.137	25.9105	25.3737	25.7895	25.8549
P18621	P18621	60S ribosomal protein L17	RPL17	5	5	5	27.7	27.7	27.7	21.397	40.949	182900000	33		0.869291	0.226375	21.9979	21.902	NaN	NaN	22.0968	22.2559	21.9084	21.7338	19.7888	22.2035	22.415	22.0042	22.6865	20.1989	20.5855	22.3697	22.2814	22.1839
P36542	P36542	ATP synthase subunit gamma, mitochondrial	ATP5C1	4	4	4	13.4	13.4	13.4	32.996	40.756	217140000	40		0	-0.370988	22.1793	21.9831	21.9213	NaN	21.6569	NaN	21.8127	20.4603	21.706	21.6823	22.0844	22.0882	22.0168	22.2007	22.0119	21.983	22.3547	NaN
Q96AG4	Q96AG4	Leucine-rich repeat-containing protein 59	LRRC59	6	6	6	30	30	30	34.93	40.53	169450000	38		0.176765	-0.205067	21.7745	21.2892	22.1203	21.7233	20.8086	22.0369	20.5111	20.0852	20.4378	21.4668	21.8826	20.0028	21.6239	20.8868	21.9828	21.611	21.5024	22.1613
P22087	P22087	rRNA 2-O-methyltransferase fibrillarin	FBL	6	6	5	22.7	22.7	19.3	33.784	40.373	77430000	31		0	0.448888	20.3448	20.5079	21.0395	21.0797	NaN	NaN	20.8801	20.1585	20.8316	20.7368	20.9717	20.3838	21.0985	21.5085	19.8809	NaN	NaN	NaN
P37802	P37802	Transgelin-2	TAGLN2	6	6	6	32.2	32.2	32.2	22.391	40.324	242160000	37		0.809147	0.37173	22.732	22.2463	22.361	22.8902	NaN	22.7461	20.4863	20.3977	19.9189	22.9519	22.8489	22.6323	19.4624	21.1912	23.1481	NaN	NaN	NaN
P09874	P09874	Poly [ADP-ribose] polymerase 1	PARP1	6	6	6	7.6	7.6	7.6	113.08	39.036	96648000	32		1.02649	0.410748	20.7336	20.7347	21.0965	21.3554	NaN	21.176	19.5089	19.8472	20.1685	21.3337	17.8235	21.3137	19.8337	20.1592	21.7802	21.4257	NaN	20.7342
P46779	P46779	60S ribosomal protein L28	RPL28	5	5	5	29.9	29.9	29.9	15.747	38.938	396840000	44		0.969865	-0.151578	22.6247	22.5308	22.6662	22.3394	22.48	22.5475	22.0664	22.0787	22.0702	22.7668	22.8246	22.7043	22.9289	22.819	22.264	22.7987	23.0853	23.0734
P42766	P42766	60S ribosomal protein L35	RPL35	4	4	4	26	26	26	14.551	36.917	439950000	37		0.572966	0.120846	23.111	23.0215	23.1779	23.0603	23.3155	23.2973	19.8433	20.1185	22.4769	23.0691	23.2866	23.1261	23.1149	20.4161	20.6244	22.5801	23.4255	23.2879
P46776	P46776	60S ribosomal protein L27a	RPL27A	4	4	4	23	23	23	16.561	36.885	673070000	47		0.270688	-0.112944	23.898	23.4699	23.8712	23.5957	23.811	23.4935	23.6813	23.5627	23.7799	24.3285	20.3173	24.3003	24.2514	20.7587	19.8319	24.0467	24.3431	24.2076
P55084	P55084	Trifunctional enzyme subunit beta, mitochondrial;3-ketoacyl-CoA thiolase	HADHB	6	6	6	13.1	13.1	13.1	51.294	36.38	73367000	31		0	0.190212	20.712	20.1917	NaN	NaN	NaN	20.6421	19.4454	20.3414	20.6762	21.1503	21.0208	20.7597	20.9746	20.2342	20.6201	NaN	20.9989	20.5346
P62854;Q5JNZ5	P62854;Q5JNZ5	40S ribosomal protein S26;Putative 40S ribosomal protein S26-like 1	RPS26;RPS26P11	3	3	3	31.3	31.3	31.3	13.015	34.352	637570000	38		0.0216501	-0.017053	23.7709	23.8796	23.4799	23.2371	24.0132	23.8289	23.3124	20.3296	20.2035	24.1403	24.2952	24.2942	24.1178	23.7615	19.8398	23.4522	24.1064	24.1841
P83731	P83731	60S ribosomal protein L24	RPL24	4	4	4	24.2	24.2	24.2	17.779	33.829	534580000	51		0.0758946	-0.027516	22.6175	22.3539	22.7002	22.5024	22.6677	22.4189	20.3232	22.4321	22.5627	23.2083	23.2741	22.9886	23.397	23.4329	20.3867	22.7612	23.2369	23.0563
P09211	P09211	Glutathione S-transferase P	GSTP1	2	2	2	17.1	17.1	17.1	23.356	29.563	52200000	18		0	0.616429	NaN	20.8934	NaN	21.3481	NaN	21.6715	20.0659	20.1712	20.6343	20.351	19.9421	19.3032	20.1361	19.4715	19.9806	NaN	NaN	21.2628
Q9Y3U8	Q9Y3U8	60S ribosomal protein L36	RPL36	4	4	4	29.5	29.5	29.5	12.254	28.558	244040000	35		0.43638	-0.312744	22.9058	22.7955	NaN	22.2738	22.802	NaN	22.1579	20.2864	20.242	23.113	23.223	19.0597	19.4504	23.313	22.6941	NaN	22.8556	23.1822
Q15366;P57721	Q15366	Poly(rC)-binding protein 2	PCBP2	5	4	4	20.3	14.8	14.8	38.58	28.454	105600000	23		0	0.152065	21.6571	NaN	NaN	NaN	NaN	21.8092	19.9499	20.0444	19.8859	20.2816	19.9496	19.4089	19.9239	21.4647	21.1158	NaN	21.6812	21.4627
O00148;Q13838	O00148;Q13838	ATP-dependent RNA helicase DDX39A;Spliceosome RNA helicase DDX39B	DDX39A;DDX39B	4	4	4	9.6	9.6	9.6	49.129	28.364	113040000	38		0.788315	0.285692	20.9277	21.2555	NaN	21.2299	21.4376	21.4644	19.9689	20.6947	19.5216	21.2186	20.1549	21.0974	19.4826	20.7939	20.0179	21.544	21.2751	21.1622
P05198	P05198	Eukaryotic translation initiation factor 2 subunit 1	EIF2S1	4	4	4	13.7	13.7	13.7	36.112	27.671	58995000	30		0.330228	0.1152	20.0268	20.184	NaN	NaN	20.3234	20.1177	20.5381	20.4496	20.0055	20.4268	19.5642	20.1514	20.3718	20.4439	20.1264	20.2435	NaN	20.3763
P39019	P39019	40S ribosomal protein S19	RPS19	4	4	4	29	29	29	16.06	25.745	93711000	31		0	0.0740089	21.5352	NaN	NaN	21.4545	21.6529	21.7203	20.5155	21.0273	21.4065	21.6047	19.1997	21.284	21.1062	20.2347	20.5066	NaN	NaN	21.4837
P46778	P46778	60S ribosomal protein L21	RPL21	4	4	4	25.6	25.6	25.6	18.565	24.805	213060000	19		0	0.00624402	22.679	NaN	NaN	22.6214	22.7189	22.7153	20.1011	19.6784	19.2162	19.8292	20.4074	19.7291	23.2344	20.4116	20.1823	NaN	NaN	NaN
P57088	P57088	Transmembrane protein 33	TMEM33	3	3	3	13	13	13	27.978	20.046	66374000	27		0.284618	-0.0975304	20.9965	NaN	21.217	NaN	20.9486	21.0697	20.2995	20.4859	20.1856	19.5089	20.7942	20.7621	19.5937	20.2515	20.7856	21.0225	NaN	20.6518
P62273	P62273	40S ribosomal protein S29	RPS29	3	3	3	46.4	46.4	46.4	6.6767	18.96	97117000	24		0	0.372852	21.085	NaN	NaN	NaN	NaN	21.4578	22.3937	22.2805	22.4324	20.7891	20.0304	20.2209	21.944	20.019	20.7568	NaN	21.541	NaN

## Sheet: Significant only proteins
Significant	log p value	Difference (miniTurbo-ENO1-D4476 - miniTurbo-ENO1-DMSO)	Protein IDs	Majority protein IDs	Protein names	Gene names	id	Peptides	Razor + unique peptides	Unique peptides	Sequence coverage [%]	Unique + razor sequence coverage [%]	Unique sequence coverage [%]	Mol. weight [kDa]	Score	Intensity	MS/MS count	LFQ intensity 1_1	LFQ intensity 1_2	LFQ intensity 1_3	LFQ intensity 2_1	LFQ intensity 2_2	LFQ intensity 2_3	LFQ intensity 3_1	LFQ intensity 3_2	LFQ intensity 3_3	LFQ intensity 4_1	LFQ intensity 4_2	LFQ intensity 4_3	LFQ intensity 5_1	LFQ intensity 5_2	LFQ intensity 5_3	LFQ intensity 6_1	LFQ intensity 6_2	LFQ intensity 6_3
+	1.46198	1.96198	P13010	P13010	X-ray repair cross-complementing protein 5	XRCC5	176	17	17	17	30.3	30.3	30.3	82.704	133.35	239640000	71	20.5635	20.1757	20.5368	21.0927	20.9954	20.6399	22.4901	22.0918	23.375	21.5741	22.1822	22.637	19.6112	20.2644	NaN	22.4734	22.0073	21.2187
+	3.02108	1.60461	P12956	P12956	X-ray repair cross-complementing protein 6	XRCC6	175	22	22	22	44.7	44.7	44.7	69.842	260.14	807760000	153	21.5596	20.8185	21.3518	22.0401	21.8105	21.4996	23.1518	23.0729	24.3386	22.9068	22.9144	22.927	21.3225	21.3676	20.9809	23.0837	22.7898	22.6114
+	2.60103	1.41113	Q9Y646	Q9Y646	Carboxypeptidase Q	CPQ	643	2	2	2	4.2	4.2	4.2	51.887	75.941	224180000	30	23.2995	23.5919	20.4532	19.5878	22.2115	22.0525	20.0266	19.5977	19.3208	22.3601	NaN	22.3998	21.9871	21.6532	21.829	23.479	23.353	22.8708
+	4.19201	0.986818	Q16666;Q6K0P9	Q16666	Gamma-interferon-inducible protein 16	IFI16	500	33	33	33	44.7	44.7	44.7	88.255	323.31	6474800000	375	23.4529	23.5623	23.7385	25.6667	25.8966	25.6515	26.3515	26.2291	26.3786	25.4145	26.028	25.9654	24.8566	24.6946	24.8647	25.7685	25.7973	25.8106
+	2.07833	0.878122	Q14498;Q86U06	Q14498	RNA-binding protein 39	RBM39	481	9	9	9	24.7	24.7	24.7	59.379	237.97	493630000	95	22.5773	22.9357	22.7102	22.3358	22.2462	21.9955	22.2964	22.6205	22.2578	21.8858	22.8673	22.5683	22.0853	21.7367	21.8517	23.0037	22.8125	22.492
+	1.70131	0.824272	P0DMV9;P0DMV8	P0DMV9;P0DMV8	Heat shock 70 kDa protein 1B;Heat shock 70 kDa protein 1A	HSPA1B;HSPA1A	157	12	10	5	22.9	19.5	10.8	70.051	76.047	186430000	68	20.893	21.9257	21.4845	20.8156	19.3953	21.1185	21.3485	20.3019	21.4087	21.4696	21.2361	21.1299	21.5247	21.0426	21.156	22.3442	21.7748	22.0772
+	2.10707	0.756992	P35232	P35232	Prohibitin	PHB	253	8	8	8	36	36	36	29.804	69.258	211990000	50	21.8032	19.0601	21.934	22.1007	21.8752	21.9152	21.5265	21.9707	21.9238	NaN	21.2396	21.1886	20.9902	21.1245	NaN	NaN	21.8095	21.8191
+	1.77312	0.675093	P62851	P62851	40S ribosomal protein S25	RPS25	386	5	5	5	29.6	29.6	29.6	13.742	186.33	1304100000	63	24.4589	24.3152	24.417	23.7023	23.8269	23.3444	24.3865	24.1341	24.2754	23.7885	24.3955	24.1258	23.882	23.6125	23.9193	24.7587	24.377	24.3034
+	2.80539	0.461311	P04843	P04843	Dolichyl-diphosphooligosaccharide--protein glycosyltransferase subunit 1	RPN1	115	7	7	7	15.3	15.3	15.3	68.569	80.817	183280000	44	20.0431	21.3991	19.9261	21.6348	21.5992	19.6383	19.7706	19.9674	19.9984	NaN	21.6003	21.6702	21.6703	21.7672	21.6714	NaN	22.1683	22.1603
+	2.61066	-0.626826	Q9H223	Q9H223	EH domain-containing protein 4	EHD4	582	4	4	4	10	10	10	61.174	46.93	93308000	32	20.537	19.8001	20.451	19.907	20.8595	20.8025	20.6872	19.4454	19.9777	20.7294	20.7869	20.7662	21.0327	21.0725	NaN	20.4497	NaN	20.4019
+	3.27456	-0.729188	P52292	P52292	Importin subunit alpha-1	KPNA2	322	6	6	6	17	17	17	57.861	184.18	212240000	56	21.1776	22.0631	20.2193	21.432	21.5607	21.1774	21.0795	20.6032	20.4461	21.9482	21.7917	21.2732	21.8009	21.7381	21.9731	21.0942	21.1385	21.0918
+	2.70916	-1.2619	Q9BQE3	Q9BQE3	Tubulin alpha-1C chain	TUBA1C	570	19	2	1	52.8	6.7	3.8	49.895	323.31	456160000	31	20.5235	19.2867	20.1013	22.2574	22.6049	22.6809	22.8947	23.0779	22.7728	NaN	23.6791	NaN	24.2959	24.2412	24.29	NaN	23.1754	22.8521
+	2.662	-1.32811	Q14204	Q14204	Cytoplasmic dynein 1 heavy chain 1	DYNC1H1	475	29	29	29	7.8	7.8	7.8	532.4	207.93	237260000	115	19.9399	19.3751	19.8081	21.2478	20.6985	20.737	20.079	19.8142	19.9069	20.4803	21.4648	21.1538	21.3037	20.702	20.8617	19.5159	19.7164	19.6508
+	2.38506	-1.35306	P60709;Q9BYX7	P60709	Actin, cytoplasmic 1;Actin, cytoplasmic 1, N-terminally processed	ACTB	341	25	25	1	73.3	73.3	4.5	41.736	323.31	85681000000	658	28.2192	27.7452	27.9245	29.1915	29.3073	29.5056	28.601	28.321	28.8346	29.2534	28.5401	28.6367	29.4357	29.5732	29.3206	28.5142	27.7959	27.9604
+	1.66941	-1.5658	P19105;O14950;P24844	P19105;O14950;P24844	Myosin regulatory light chain 12A;Myosin regulatory light chain 12B;Myosin regulatory light polypeptide 9	MYL12A;MYL12B;MYL9	54	9	9	9	62.6	62.6	62.6	19.794	323.31	4697600000	117	24.9968	24.2618	24.1938	25.7139	25.8871	25.3719	25.265	24.6203	26.2584	25.9827	24.7137	25.2156	26.3484	25.6081	26.1348	25.1843	24.2179	23.9918
+	3.74621	-2.30136	P49368	P49368	T-complex protein 1 subunit gamma	CCT3	306	15	15	15	32.8	32.8	32.8	60.533	135.37	579840000	99	21.7643	21.8101	21.7959	22.6203	22.6409	22.6408	21.8448	20.9613	20.1691	21.8366	22.411	22.1721	22.8435	22.7024	22.8455	20.2391	20.804	20.4441
+	3.11228	-2.3548	P35579;REV__Q5T655;REV__Q9UKV3;P12883;P13535;Q9UKX3;Q9Y623;P13533;P12882;P11055;Q9UKX2;A7E2Y1	P35579	Myosin-9	MYH9	256	176	176	145	69.9	69.9	60.3	226.53	323.31	187680000000	2634	27.6245	27.1394	27.0849	29.1812	29.3873	29.4647	28.4044	27.9654	28.8827	28.7565	27.9427	28.0611	29.5458	29.6418	29.4408	27.6736	27.0409	26.8495
+	3.59304	-2.54726	O43795	O43795	Unconventional myosin-Ib	MYO1B	69	36	36	33	38.7	38.7	35.4	131.98	323.31	2325300000	266	22.1644	21.6211	22.0205	23.5605	23.8275	23.7423	22.7672	22.5357	23.546	23.8723	23.0077	23.0558	24.3499	24.2404	24.2525	22.1391	21.4773	21.5846
+	4.57834	-3.05091	O00159	O00159	Unconventional myosin-Ic	MYO1C	41	39	39	38	44.7	44.7	44	121.68	323.31	1552400000	216	21.2469	20.8597	20.8684	23.4785	23.5914	23.7148	21.985	20.6576	22.9751	23.5512	22.4394	22.2635	23.9761	23.8543	23.7889	20.7552	21.0716	20.6399
